# Supplementary material for: The potential of psychiatric outpatient centers to reduce the length of stay in inpatient facilities and the negative impact of COVID-19 on the availability of psychiatric services: the case of Latvia
Source: Front Health Serv. 2024 Jul 4;4:1348919. doi: 10.3389/frhs.2024.1348919 (PMC11256022; doi:10.3389/frhs.2024.1348919)
Supplement: Supplementary file 1 [file Datasheet1.xlsx]

## Sheet: Sheet1
Year	No of IN-PATIENTS at old hospital	No of patients in day care (total)	No of in-patient days (thousends)
	5696		318.5
1st outpatient centre oppened, 2005	5739	237	206.5
2006	5738	250	210.5
2007	6002	306	175.9
2008	5455	313	218.3
2009	5542	369	185.9
2010	5596	393	166.1
2011	5823	327	175.5
2012	5570	299	175.9
2nd outpatient center-opened, 2013	5909	504	174.7
2014	5881	487	173.5
2015	5881	473	170.8
2016	5971	512	170.8
2017	5983	442	170
2018	5843	457	164.1
2019	5725	581	166
2020	4912	331	148.9
2021	4595	434	135
2022	4729	466	145.3
